# Supplementary material for: Heat Treatment of Hazelnut Allergens Monitored by Polyclonal Sera and Epitope Fingerprinting
Source: Foods. 2024 Dec 5;13(23):3932. doi: 10.3390/foods13233932 (PMC11640838; doi:10.3390/foods13233932)
Supplement: Supplementary file 1 [file foods-13-03932-s001.zip]

Archive with 3 entries (3 files):
- Table_S1_intensities.xlsx
- 241115_Suppl_Table-S2.pdf
- thermal_processing_T0-S3.png
