# Supplementary material for: Heat Treatment of Hazelnut Allergens Monitored by Polyclonal Sera and Epitope Fingerprinting
Source: Foods. 2024 Dec 5;13(23):3932. doi: 10.3390/foods13233932 (PMC11640838; doi:10.3390/foods13233932)
Supplement: Supplementary file 1 [file foods-13-03932-s001.zip › Table_S1_intensities.xlsx]

## Sheet: Tabelle1
Figure S1-1: Intensities measured on peptide arrays described in the article. Values are average of triplicates and standard deviation.
Peptide	R3_t2_mean	R3_t2_sd	R4_t2_mean	R4_t2_sd	R5_t2_mean	R5_t2_sd	R3,R4,R5_t0_mean	R3,R4,R5_t0_sd
FX12	29981.8	10130.4	72880.7	10500.1	110615	6350.19	110615	6350.19
FX15	1.27885e+06	152722	872846	50304.5	999688	120706	999688	120706
FX16	62747	3379.64	215629	36783.2	157215	16284.4	157215	16284.4
FX18	44288.7	2882.54	42890.3	5820.19	90190.8	20759.5	90190.8	20759.5
FX20	24830.2	8147.41	93904.7	377.023	123616	13569.5	123616	13569.5
FX22	13433	2562.41	43245.8	18879.7	30274	4278.03	30274	4278.03
FX23	598494	11711.8	24698.2	4004.21	24593	3593.38	24593	3593.38
FX24	4.71328e+06	822277	241614	14868.1	6.77883e+06	4.69568e+06	6.77883e+06	4.69568e+06
FJ19	55291.8	16420.5	117982	24929.9	67242.2	29510.9	67242.2	29510.9
FJ20	644614	59745.2	100642	3266.03	792708	285647	792708	285647
S6	834795	23700	3.68294e+06	291775	1.37219e+06	66513.5	1.37219e+06	66513.5
S7	389165	30119.1	6608861	278925	768946	143607	768946	143607
II5	19833.5	6659.34	23175.5	1529.36	38783	17282	38783	17282
HN11	9910.75	2557.06	12078.3	950.009	-7493.5	7564.7	-7493.5	7564.7
HN12	20222.5	9189.29	14750	11800.4	-17245.8	4570.05	-17245.8	4570.05
HN13	492049	17058.8	775790	22577.2	464620	87810.9	464620	87810.9
HN14	20031.5	5002.86	40354.5	7263.06	7245.25	8213.87	7245.25	8213.87
HN15	520002	101339	626327	169722	412166	86338.4	412166	86338.4
HN16	140342	26830.6	1.45236e+06	105514	279940	77339.5	279940	77339.5
HN17	408343	84015.5	942014	39657.8	180892	8032.56	180892	8032.56
HN18	1.29428e+06	83157.3	1.41616e+06	53683.1	404771	85415.2	404771	85415.2
HN19	31374	9402.95	1.29224e+06	84727.4	43053.2	8303.79	43053.2	8303.79
HN20	250902	24793.9	5.59281e+06	707048	672451	47928.7	672451	47928.7
GL1	469026	38840.9	245416	41774	255545	8928.73	255545	8928.73
GL7	326491	60145.2	60335	16516.5	497749	170440	497749	170440
GL8	731663	36311.2	888993	12412.1	439884	32245.2	439884	32245.2
GL9	34286	30522.2	39168.8	9809.83	62617.3	6482.84	62617.3	6482.84
GL10	10363.5	1240.9	16377.8	4521.75	4692.33	2842.12	4692.33	2842.12
GL11	16583.2	2317.81	20738	8986.14	42388.5	6536.44	42388.5	6536.44
HU15	2.03217e+06	110733	2558470	458755	857052	51656.3	857052	51656.3
DL3	105402	1960.28	2945765	477574	340124	32694.6	340124	32694.6
DO22	8552.75	5995.59	124526	144840	-7339	4546.95	-7339	4546.95
FY1	100665	17229.7	260477	30670.9	173880	16875.2	173880	16875.2
FH20	628046	24903	2700186	123564	664484	18143.7	664484	18143.7
